# Supplementary material for: The Role of the HMGB1 C-Terminal Domain in Epithelial–Mesenchymal Transition and Invasion in 2D and 3D MDA-MB-231 Breast Cancer Models
Source: Int J Mol Sci. 2026 Mar 30;27(7):3146. doi: 10.3390/ijms27073146 (PMC13072789; doi:10.3390/ijms27073146)
Supplement: Supplementary file 1 [file ijms-27-03146-s001.zip]

Archive with 11 entries (11 files):
- Figure S1 A.PNG
- Figure S1 B.PNG
- Figure S1 C.PNG
- Figure S2 A.PNG
- Figure S2 B.PNG
- Figure S2 C.PNG
- Figure S3.PNG
- Figure S4.PNG
- Figure S5.PNG
- Figure S6.PNG
- Legends to Supplementary Figures-2026.pdf
